# Supplementary material for: Analysis of Transcriptional Changes in Different Brassica napus Synthetic Allopolyploids
Source: Genes (Basel). 2021 Jan 11;12(1):82. doi: 10.3390/genes12010082 (PMC7827416; doi:10.3390/genes12010082)
Supplement: Supplementary file 1 [file genes-12-00082-s001.zip]

Archive with 6 entries (6 files):
- Additional file 1.xlsx
- Additional file 2.xlsx
- Additional file 3.xlsx
- Additional file 4.docx
- Additional file 5.xlsx
- Additional file 6.xlsx
