# Supplementary material for: Analysis of Transcriptional Changes in Different Brassica napus Synthetic Allopolyploids
Source: Genes (Basel). 2021 Jan 11;12(1):82. doi: 10.3390/genes12010082 (PMC7827416; doi:10.3390/genes12010082)
Supplement: Supplementary file 1 [file genes-12-00082-s001.zip › Additional file 1.xlsx]

## Sheet: Sheet1
Additional file 1: Quality of data output
Sample name	Raw reads	Clean reads	Clean bases	Error rate(%)	Q20(%)	Q30(%)	GC content(%)
AA_1	55056512	53633778	8.05G	0.02	95.14	88.26	47.56
AA_2	53224932	51872092	7.78G	0.02	95.49	88.96	47.49
AA_3	54050946	52803148	7.92G	0.02	95.59	89.2	47.55
CC_1	51367502	48588128	7.29G	0.01	97.37	93.29	47.69
CC_2	44622842	43745572	6.56G	0.01	97.66	94.01	47.33
CC_3	50927500	49027696	7.35G	0.01	97.85	94.3	47.13
AACC1_1	50024408	48703768	7.31G	0.02	95.24	88.46	47.52
AACC1_2	46653990	45180652	6.78G	0.02	96	90.06	47.33
AACC1_3	54716216	53122322	7.97G	0.02	95.58	89.18	47.32
AACC2_1	55735662	54352346	8.15G	0.02	95.56	89.09	47.29
AACC2_2	58082386	56519072	8.48G	0.02	95.38	88.79	47.08
AACC2_3	54647330	53330252	8G	0.02	95.46	88.95	47.45
AACC3_1	58182076	56663058	8.5G	0.02	95.46	88.97	47.35
AACC3_2	55509990	54225362	8.13G	0.02	95.6	89.23	47.26
AACC3_3	57524102	56134842	8.42G	0.02	95.38	88.78	47.41
AACC4_1	55185028	53790316	8.07G	0.02	95.74	89.5	47.34
AACC4_2	50245940	48545212	7.28G	0.02	96.18	90.4	46.61
AACC4_3	50464160	49088634	7.36G	0.02	95.69	89.36	47.09
AACC5_1	52705320	51355304	7.7G	0.02	95.73	89.48	47.12
AACC5_2	55140208	53576204	8.04G	0.02	95.33	88.62	47.49
AACC5_3	54963998	53496110	8.02G	0.02	95.69	89.36	47.15
AACC6_1	54999696	53481872	8.02G	0.02	95.32	88.62	47.37
AACC6_2	54382802	52975580	7.95G	0.02	95.57	89.13	46.99
AACC6_3	54516492	53093426	7.96G	0.02	95.83	89.65	47.18
AACC7_1	53265260	51721140	7.76G	0.02	95.72	89.44	47.4
AACC7_2	50461598	49002798	7.35G	0.02	95.69	89.37	47.26
AACC7_3	55378376	53806266	8.07G	0.02	96.11	90.25	47.19
AACC8_1	49597952	48078286	7.21G	0.02	95.74	89.49	47.44
AACC8_2	47950032	46538692	6.98G	0.02	96.13	90.3	47.4
AACC8_3	53875888	52364312	7.85G	0.02	95.98	90	47.44
