# Supplementary material for: Analysis of Transcriptional Changes in Different Brassica napus Synthetic Allopolyploids
Source: Genes (Basel). 2021 Jan 11;12(1):82. doi: 10.3390/genes12010082 (PMC7827416; doi:10.3390/genes12010082)
Supplement: Supplementary file 1 [file genes-12-00082-s001.zip › Additional file 2.xlsx]

## Sheet: Sheet1
Additional file 2: The case where Reads was aligned with the reference genome.
Sample_name	Total reads	Total mapped	Multiple mapped	Uniquely mapped	Reads map to '+'	Reads map to '-'	Non-splice reads	Splice reads
AA_1	53633778	45983813 (85.74%)	4356793 (8.12%)	41627020 (77.61%)	20722762 (38.64%)	20904258 (38.98%)	24019236 (44.78%)	17607784 (32.83%)
AA_2	51872092	44449032 (85.69%)	4090189 (7.89%)	40358843 (77.8%)	20099710 (38.75%)	20259133 (39.06%)	22850032 (44.05%)	17508811 (33.75%)
AA_3	52803148	45587467 (86.33%)	4032533 (7.64%)	41554934 (78.7%)	20701929 (39.21%)	20853005 (39.49%)	24476290 (46.35%)	17078644 (32.34%)
CC_1	48588128	34705467 (71.43%)	1228059 (2.53%)	33477408 (68.9%)	16722513 (34.42%)	16754895 (34.48%)	20566095 (42.33%)	12911313 (26.57%)
CC_2	43745572	31184987 (71.29%)	1004771 (2.3%)	30180216 (68.99%)	15084471 (34.48%)	15095745 (34.51%)	18563803 (42.44%)	11616413 (26.55%)
CC_3	49027696	34930396 (71.25%)	1155692 (2.36%)	33774704 (68.89%)	16874963 (34.42%)	16899741 (34.47%)	20620227 (42.06%)	13154477 (26.83%)
AACC1_1/CC	48703768	27718178 (56.91%)	1249702 (2.57%)	26468476 (54.35%)	13180578 (27.06%)	13287898 (27.28%)	14496085 (29.76%)	11972391 (24.58%)
AACC1_2/CC	45180652	25752333 (57%)	1069681 (2.37%)	24682652 (54.63%)	12297896 (27.22%)	12384756 (27.41%)	13710967 (30.35%)	10971685 (24.28%)
AACC1_3/CC	53122322	30029706 (56.53%)	1204635 (2.27%)	28825071 (54.26%)	14358296 (27.03%)	14466775 (27.23%)	15946986 (30.02%)	12878085 (24.24%)
AACC2_1/CC	54352346	30749078 (56.57%)	1380846 (2.54%)	29368232 (54.03%)	14637608 (26.93%)	14730624 (27.1%)	16278673 (29.95%)	13089559 (24.08%)
AACC2_2/CC	56519072	31668705 (56.03%)	1440619 (2.55%)	30228086 (53.48%)	15064753 (26.65%)	15163333 (26.83%)	16863170 (29.84%)	13364916 (23.65%)
AACC2_3/CC	53330252	30055258 (56.36%)	1362052 (2.55%)	28693206 (53.8%)	14296681 (26.81%)	14396525 (27%)	15540652 (29.14%)	13152554 (24.66%)
AACC3_1/CC	56663058	32678458 (57.67%)	1299302 (2.29%)	31379156 (55.38%)	15644761 (27.61%)	15734395 (27.77%)	17230328 (30.41%)	14148828 (24.97%)
AACC3_2/CC	54225362	31255846 (57.64%)	1301371 (2.4%)	29954475 (55.24%)	14939557 (27.55%)	15014918 (27.69%)	16930845 (31.22%)	13023630 (24.02%)
AACC3_3/CC	56134842	32485011 (57.87%)	1372940 (2.45%)	31112071 (55.42%)	15502901 (27.62%)	15609170 (27.81%)	17198745 (30.64%)	13913326 (24.79%)
AACC4_1/CC	53790316	31253208 (58.1%)	1303548 (2.42%)	29949660 (55.68%)	14934444 (27.76%)	15015216 (27.91%)	17039977 (31.68%)	12909683 (24%)
AACC4_2/CC	48545212	27911215 (57.5%)	1109460 (2.29%)	26801755 (55.21%)	13371011 (27.54%)	13430744 (27.67%)	15605495 (32.15%)	11196260 (23.06%)
AACC4_3/CC	49088634	28222579 (57.49%)	1179812 (2.4%)	27042767 (55.09%)	13481512 (27.46%)	13561255 (27.63%)	15431155 (31.44%)	11611612 (23.65%)
AACC5_1/CC	51355304	29100553 (56.67%)	1240061 (2.41%)	27860492 (54.25%)	13887109 (27.04%)	13973383 (27.21%)	15624461 (30.42%)	12236031 (23.83%)
AACC5_2/CC	53576204	30351790 (56.65%)	1347602 (2.52%)	29004188 (54.14%)	14449715 (26.97%)	14554473 (27.17%)	16048196 (29.95%)	12955992 (24.18%)
AACC5_3/CC	53496110	30409480 (56.84%)	1335368 (2.5%)	29074112 (54.35%)	14491198 (27.09%)	14582914 (27.26%)	16405273 (30.67%)	12668839 (23.68%)
AACC6_1/CC	53481872	29602273 (55.35%)	1111111 (2.08%)	28491162 (53.27%)	14203674 (26.56%)	14287488 (26.71%)	15566847 (29.11%)	12924315 (24.17%)
AACC6_2/CC	52975580	29340994 (55.39%)	1088505 (2.05%)	28252489 (53.33%)	14088616 (26.59%)	14163873 (26.74%)	15697401 (29.63%)	12555088 (23.7%)
AACC6_3/CC	53093426	29608890 (55.77%)	1185288 (2.23%)	28423602 (53.54%)	14174080 (26.7%)	14249522 (26.84%)	15772603 (29.71%)	12650999 (23.83%)
AACC7_1/CC	51721140	29074818 (56.21%)	1240542 (2.4%)	27834276 (53.82%)	13880977 (26.84%)	13953299 (26.98%)	15471957 (29.91%)	12362319 (23.9%)
AACC7_2/CC	49002798	27438691 (55.99%)	1163152 (2.37%)	26275539 (53.62%)	13107640 (26.75%)	13167899 (26.87%)	14722967 (30.05%)	11552572 (23.58%)
AACC7_3/CC	53806266	30439555 (56.57%)	1285607 (2.39%)	29153948 (54.18%)	14546691 (27.04%)	14607257 (27.15%)	16154543 (30.02%)	12999405 (24.16%)
AACC8_1/CC	48078286	26922405 (56%)	1035088 (2.15%)	25887317 (53.84%)	12905721 (26.84%)	12981596 (27%)	14677456 (30.53%)	11209861 (23.32%)
AACC8_2/CC	46538692	26264444 (56.44%)	1115186 (2.4%)	25149258 (54.04%)	12529383 (26.92%)	12619875 (27.12%)	13964291 (30.01%)	11184967 (24.03%)
AACC8_3/CC	52364312	29606577 (56.54%)	1312001 (2.51%)	28294576 (54.03%)	14095783 (26.92%)	14198793 (27.12%)	15502001 (29.6%)	12792575 (24.43%)
AACC1_1/AA	48703768	33730587 (69.26%)	2959417 (6.08%)	30771170 (63.18%)	15320870 (31.46%)	15450300 (31.72%)	16944146 (34.79%)	13827024 (28.39%)
AACC1_2/AA	45180652	31073514 (68.78%)	2628904 (5.82%)	28444610 (62.96%)	14176362 (31.38%)	14268248 (31.58%)	15819124 (35.01%)	12625486 (27.94%)
AACC1_3/AA	53122322	36340793 (68.41%)	2982957 (5.62%)	33357836 (62.79%)	16619121 (31.28%)	16738715 (31.51%)	18475196 (34.78%)	14882640 (28.02%)
AACC2_1/AA	54352346	38673892 (71.15%)	3381953 (6.22%)	35291939 (64.93%)	17590177 (32.36%)	17701762 (32.57%)	19786995 (36.41%)	15504944 (28.53%)
AACC2_2/AA	56519072	39864996 (70.53%)	3419691 (6.05%)	36445305 (64.48%)	18158214 (32.13%)	18287091 (32.36%)	20559729 (36.38%)	15885576 (28.11%)
AACC2_3/AA	53330252	37854976 (70.98%)	3384041 (6.35%)	34470935 (64.64%)	17173912 (32.2%)	17297023 (32.43%)	18871089 (35.39%)	15599846 (29.25%)
AACC3_1/AA	56663058	38445200 (67.85%)	3257529 (5.75%)	35187671 (62.1%)	17527485 (30.93%)	17660186 (31.17%)	19117695 (33.74%)	16069976 (28.36%)
AACC3_2/AA	54225362	36806730 (67.88%)	3124300 (5.76%)	33682430 (62.12%)	16791453 (30.97%)	16890977 (31.15%)	18847378 (34.76%)	14835052 (27.36%)
AACC3_3/AA	56134842	38397670 (68.4%)	3322942 (5.92%)	35074728 (62.48%)	17473480 (31.13%)	17601248 (31.36%)	19225682 (34.25%)	15849046 (28.23%)
AACC4_1/AA	53790316	37244902 (69.24%)	3133645 (5.83%)	34111257 (63.42%)	16991756 (31.59%)	17119501 (31.83%)	19313063 (35.9%)	14798194 (27.51%)
AACC4_2/AA	48545212	33269304 (68.53%)	2764100 (5.69%)	30505204 (62.84%)	15210196 (31.33%)	15295008 (31.51%)	17669080 (36.4%)	12836124 (26.44%)
AACC4_3/AA	49088634	33683665 (68.62%)	2802981 (5.71%)	30880684 (62.91%)	15380571 (31.33%)	15500113 (31.58%)	17571757 (35.8%)	13308927 (27.11%)
AACC5_1/AA	51355304	35652640 (69.42%)	3006512 (5.85%)	32646128 (63.57%)	16274444 (31.69%)	16371684 (31.88%)	18321145 (35.68%)	14324983 (27.89%)
AACC5_2/AA	53576204	37286012 (69.59%)	3311936 (6.18%)	33974076 (63.41%)	16924038 (31.59%)	17050038 (31.82%)	18892428 (35.26%)	15081648 (28.15%)
AACC5_3/AA	53496110	37160878 (69.46%)	3184081 (5.95%)	33976797 (63.51%)	16928198 (31.64%)	17048599 (31.87%)	19196540 (35.88%)	14780257 (27.63%)
AACC6_1/AA	53481872	37516886 (70.15%)	3185913 (5.96%)	34330973 (64.19%)	17098889 (31.97%)	17232084 (32.22%)	18968453 (35.47%)	15362520 (28.72%)
AACC6_2/AA	52975580	37102335 (70.04%)	3147803 (5.94%)	33954532 (64.09%)	16920123 (31.94%)	17034409 (32.16%)	19084751 (36.03%)	14869781 (28.07%)
AACC6_3/AA	53093426	37487877 (70.61%)	3217156 (6.06%)	34270721 (64.55%)	17082166 (32.17%)	17188555 (32.37%)	19246721 (36.25%)	15024000 (28.3%)
AACC7_1/AA	51721140	36036521 (69.67%)	3098523 (5.99%)	32937998 (63.68%)	16406295 (31.72%)	16531703 (31.96%)	18396760 (35.57%)	14541238 (28.11%)
AACC7_2/AA	49002798	34043744 (69.47%)	2941751 (6%)	31101993 (63.47%)	15491665 (31.61%)	15610328 (31.86%)	17503844 (35.72%)	13598149 (27.75%)
AACC7_3/AA	53806266	37827017 (70.3%)	3200653 (5.95%)	34626364 (64.35%)	17255875 (32.07%)	17370489 (32.28%)	19296837 (35.86%)	15329527 (28.49%)
AACC8_1/AA	48078286	33663175 (70.02%)	2800540 (5.82%)	30862635 (64.19%)	15390888 (32.01%)	15471747 (32.18%)	17541302 (36.48%)	13321333 (27.71%)
AACC8_2/AA	46538692	33102195 (71.13%)	2873846 (6.18%)	30228349 (64.95%)	15068370 (32.38%)	15159979 (32.58%)	17001810 (36.53%)	13226539 (28.42%)
AACC8_3/AA	52364312	37284896 (71.2%)	3256988 (6.22%)	34027908 (64.98%)	16970687 (32.41%)	17057221 (32.57%)	18873437 (36.04%)	15154471 (28.94%)
