# Supplementary material for: Analysis of Transcriptional Changes in Different Brassica napus Synthetic Allopolyploids
Source: Genes (Basel). 2021 Jan 11;12(1):82. doi: 10.3390/genes12010082 (PMC7827416; doi:10.3390/genes12010082)
Supplement: Supplementary file 1 [file genes-12-00082-s001.zip › Additional file 3.xlsx]

## Sheet: Sheet1
Additional file 3: Examination of RNA-Seq correlation.
R^2	AA_1	AA_2	AA_3	AACC1_1	AACC1_2	AACC1_3	AACC2_1	AACC2_2	AACC2_3	AACC3_1	AACC3_2	AACC3_3	AACC4_1	AACC4_2	AACC4_3	AACC5_1	AACC5_2	AACC5_3	AACC6_1	AACC6_2	AACC6_3	AACC7_1	AACC7_2	AACC7_3	AACC8_1	AACC8_2	AACC8_3
AA_1	1	0.967	0.943	0.895	0.886	0.896	0.912	0.915	0.918	0.876	0.876	0.899	0.898	0.898	0.908	0.892	0.911	0.902	0.896	0.901	0.901	0.911	0.904	0.909	0.896	0.899	0.878
AA_2	0.967	1	0.93	0.889	0.872	0.883	0.895	0.9	0.905	0.885	0.88	0.895	0.881	0.884	0.89	0.875	0.897	0.877	0.892	0.891	0.892	0.905	0.9	0.905	0.876	0.891	0.875
AA_3	0.943	0.93	1	0.847	0.84	0.849	0.906	0.898	0.9	0.878	0.889	0.89	0.886	0.889	0.896	0.9	0.891	0.891	0.883	0.887	0.888	0.871	0.881	0.883	0.884	0.874	0.851
AACC1_1	0.895	0.889	0.847	1	0.97	0.975	0.926	0.942	0.942	0.91	0.904	0.928	0.945	0.937	0.936	0.927	0.949	0.941	0.93	0.934	0.935	0.959	0.942	0.939	0.939	0.942	0.926
AACC1_2	0.886	0.872	0.84	0.97	1	0.985	0.915	0.928	0.925	0.884	0.881	0.909	0.925	0.922	0.926	0.909	0.929	0.927	0.911	0.92	0.919	0.943	0.921	0.916	0.946	0.919	0.894
AACC1_3	0.896	0.883	0.849	0.975	0.985	1	0.926	0.938	0.936	0.896	0.892	0.921	0.934	0.93	0.935	0.918	0.94	0.935	0.92	0.929	0.928	0.952	0.932	0.927	0.951	0.929	0.904
AACC2_1	0.912	0.895	0.906	0.926	0.915	0.926	1	0.982	0.983	0.939	0.948	0.965	0.957	0.958	0.972	0.968	0.969	0.969	0.954	0.962	0.96	0.948	0.957	0.96	0.943	0.948	0.922
AACC2_2	0.915	0.9	0.898	0.942	0.928	0.938	0.982	1	0.985	0.943	0.948	0.967	0.961	0.966	0.971	0.965	0.97	0.971	0.961	0.967	0.966	0.961	0.967	0.968	0.949	0.952	0.93
AACC2_3	0.918	0.905	0.9	0.942	0.925	0.936	0.983	0.985	1	0.946	0.951	0.969	0.962	0.961	0.972	0.966	0.974	0.97	0.961	0.966	0.966	0.96	0.965	0.969	0.946	0.953	0.932
AACC3_1	0.876	0.885	0.878	0.91	0.884	0.896	0.939	0.943	0.946	1	0.978	0.972	0.938	0.933	0.937	0.938	0.942	0.931	0.957	0.947	0.949	0.941	0.959	0.96	0.917	0.925	0.911
AACC3_2	0.876	0.88	0.889	0.904	0.881	0.892	0.948	0.948	0.951	0.978	1	0.977	0.942	0.94	0.945	0.948	0.946	0.939	0.951	0.947	0.95	0.939	0.959	0.957	0.92	0.929	0.911
AACC3_3	0.899	0.895	0.89	0.928	0.909	0.921	0.965	0.967	0.969	0.972	0.977	1	0.956	0.953	0.963	0.958	0.965	0.959	0.958	0.957	0.958	0.955	0.966	0.967	0.938	0.941	0.921
AACC4_1	0.898	0.881	0.886	0.945	0.925	0.934	0.957	0.961	0.962	0.938	0.942	0.956	1	0.974	0.976	0.974	0.979	0.978	0.948	0.953	0.954	0.946	0.951	0.951	0.943	0.951	0.932
AACC4_2	0.898	0.884	0.889	0.937	0.922	0.93	0.958	0.966	0.961	0.933	0.94	0.953	0.974	1	0.975	0.969	0.97	0.969	0.947	0.951	0.952	0.941	0.947	0.951	0.938	0.949	0.933
AACC4_3	0.908	0.89	0.896	0.936	0.926	0.935	0.972	0.971	0.972	0.937	0.945	0.963	0.976	0.975	1	0.975	0.979	0.979	0.947	0.956	0.956	0.944	0.949	0.952	0.944	0.945	0.92
AACC5_1	0.892	0.875	0.9	0.927	0.909	0.918	0.968	0.965	0.966	0.938	0.948	0.958	0.974	0.969	0.975	1	0.978	0.98	0.946	0.952	0.954	0.934	0.946	0.946	0.941	0.948	0.929
AACC5_2	0.911	0.897	0.891	0.949	0.929	0.94	0.969	0.97	0.974	0.942	0.946	0.965	0.979	0.97	0.979	0.978	1	0.982	0.953	0.958	0.959	0.952	0.956	0.959	0.946	0.959	0.939
AACC5_3	0.902	0.877	0.891	0.941	0.927	0.935	0.969	0.971	0.97	0.931	0.939	0.959	0.978	0.969	0.979	0.98	0.982	1	0.948	0.958	0.956	0.945	0.95	0.95	0.948	0.948	0.925
AACC6_1	0.896	0.892	0.883	0.93	0.911	0.92	0.954	0.961	0.961	0.957	0.951	0.958	0.948	0.947	0.947	0.946	0.953	0.948	1	0.984	0.983	0.953	0.964	0.97	0.933	0.941	0.927
AACC6_2	0.901	0.891	0.887	0.934	0.92	0.929	0.962	0.967	0.966	0.947	0.947	0.957	0.953	0.951	0.956	0.952	0.958	0.958	0.984	1	0.987	0.956	0.964	0.968	0.94	0.942	0.922
AACC6_3	0.901	0.892	0.888	0.935	0.919	0.928	0.96	0.966	0.966	0.949	0.95	0.958	0.954	0.952	0.956	0.954	0.959	0.956	0.983	0.987	1	0.955	0.964	0.969	0.939	0.944	0.924
AACC7_1	0.911	0.905	0.871	0.959	0.943	0.952	0.948	0.961	0.96	0.941	0.939	0.955	0.946	0.941	0.944	0.934	0.952	0.945	0.953	0.956	0.955	1	0.979	0.974	0.951	0.951	0.929
AACC7_2	0.904	0.9	0.881	0.942	0.921	0.932	0.957	0.967	0.965	0.959	0.959	0.966	0.951	0.947	0.949	0.946	0.956	0.95	0.964	0.964	0.964	0.979	1	0.983	0.947	0.954	0.933
AACC7_3	0.909	0.905	0.883	0.939	0.916	0.927	0.96	0.968	0.969	0.96	0.957	0.967	0.951	0.951	0.952	0.946	0.959	0.95	0.97	0.968	0.969	0.974	0.983	1	0.94	0.957	0.941
AACC8_1	0.896	0.876	0.884	0.939	0.946	0.951	0.943	0.949	0.946	0.917	0.92	0.938	0.943	0.938	0.944	0.941	0.946	0.948	0.933	0.94	0.939	0.951	0.947	0.94	1	0.948	0.922
AACC8_2	0.899	0.891	0.874	0.942	0.919	0.929	0.948	0.952	0.953	0.925	0.929	0.941	0.951	0.949	0.945	0.948	0.959	0.948	0.941	0.942	0.944	0.951	0.954	0.957	0.948	1	0.972
AACC8_3	0.878	0.875	0.851	0.926	0.894	0.904	0.922	0.93	0.932	0.911	0.911	0.921	0.932	0.933	0.92	0.929	0.939	0.925	0.927	0.922	0.924	0.929	0.933	0.941	0.922	0.972	1
R^2	CC_1	CC_2	CC_3	AACC1_1	AACC1_2	AACC1_3	AACC2_1	AACC2_2	AACC2_3	AACC3_1	AACC3_2	AACC3_3	AACC4_1	AACC4_2	AACC4_3	AACC5_1	AACC5_2	AACC5_3	AACC6_1	AACC6_2	AACC6_3	AACC7_1	AACC7_2	AACC7_3	AACC8_1	AACC8_2	AACC8_3
CC_1	1	0.903	0.907	0.851	0.855	0.856	0.828	0.838	0.834	0.813	0.814	0.833	0.853	0.84	0.846	0.842	0.848	0.852	0.818	0.825	0.825	0.843	0.832	0.828	0.85	0.828	0.81
CC_2	0.903	1	0.98	0.804	0.816	0.812	0.775	0.786	0.782	0.789	0.785	0.793	0.798	0.787	0.791	0.789	0.792	0.797	0.785	0.788	0.788	0.81	0.801	0.792	0.82	0.782	0.767
CC_3	0.907	0.98	1	0.799	0.812	0.809	0.771	0.781	0.777	0.78	0.779	0.786	0.794	0.786	0.79	0.788	0.789	0.792	0.777	0.782	0.783	0.802	0.793	0.786	0.813	0.781	0.767
AACC1_1	0.851	0.804	0.799	1	0.97	0.976	0.924	0.939	0.938	0.903	0.898	0.923	0.94	0.931	0.93	0.922	0.943	0.936	0.923	0.927	0.927	0.956	0.939	0.936	0.936	0.94	0.924
AACC1_2	0.855	0.816	0.812	0.97	1	0.987	0.912	0.925	0.921	0.876	0.873	0.903	0.917	0.915	0.92	0.903	0.923	0.922	0.901	0.911	0.91	0.939	0.916	0.912	0.943	0.915	0.89
AACC1_3	0.856	0.812	0.809	0.976	0.987	1	0.924	0.935	0.933	0.888	0.885	0.916	0.927	0.923	0.93	0.913	0.935	0.93	0.912	0.921	0.92	0.949	0.928	0.924	0.949	0.926	0.9
AACC2_1	0.828	0.775	0.771	0.924	0.912	0.924	1	0.984	0.985	0.936	0.945	0.963	0.953	0.954	0.968	0.965	0.966	0.966	0.952	0.96	0.958	0.946	0.955	0.959	0.94	0.945	0.919
AACC2_2	0.838	0.786	0.781	0.939	0.925	0.935	0.984	1	0.986	0.939	0.945	0.965	0.957	0.961	0.967	0.961	0.967	0.967	0.958	0.965	0.964	0.96	0.965	0.967	0.946	0.949	0.926
AACC2_3	0.834	0.782	0.777	0.938	0.921	0.933	0.985	0.986	1	0.942	0.947	0.967	0.959	0.956	0.968	0.962	0.971	0.966	0.958	0.964	0.963	0.959	0.963	0.968	0.943	0.95	0.928
AACC3_1	0.813	0.789	0.78	0.903	0.876	0.888	0.936	0.939	0.942	1	0.979	0.973	0.935	0.932	0.936	0.937	0.94	0.929	0.951	0.94	0.942	0.936	0.955	0.957	0.909	0.917	0.904
AACC3_2	0.814	0.785	0.779	0.898	0.873	0.885	0.945	0.945	0.947	0.979	1	0.978	0.939	0.939	0.944	0.947	0.944	0.938	0.944	0.94	0.943	0.934	0.955	0.954	0.912	0.921	0.903
AACC3_3	0.833	0.793	0.786	0.923	0.903	0.916	0.963	0.965	0.967	0.973	0.978	1	0.956	0.953	0.964	0.959	0.965	0.96	0.952	0.952	0.952	0.953	0.964	0.964	0.932	0.934	0.915
AACC4_1	0.853	0.798	0.794	0.94	0.917	0.927	0.953	0.957	0.959	0.935	0.939	0.956	1	0.975	0.977	0.975	0.98	0.978	0.939	0.943	0.945	0.94	0.944	0.945	0.934	0.943	0.924
AACC4_2	0.84	0.787	0.786	0.931	0.915	0.923	0.954	0.961	0.956	0.932	0.939	0.953	0.975	1	0.977	0.969	0.971	0.969	0.936	0.94	0.941	0.933	0.94	0.944	0.927	0.94	0.924
AACC4_3	0.846	0.791	0.79	0.93	0.92	0.93	0.968	0.967	0.968	0.936	0.944	0.964	0.977	0.977	1	0.976	0.98	0.98	0.938	0.947	0.947	0.937	0.942	0.946	0.935	0.936	0.912
AACC5_1	0.842	0.789	0.788	0.922	0.903	0.913	0.965	0.961	0.962	0.937	0.947	0.959	0.975	0.969	0.976	1	0.979	0.981	0.937	0.943	0.945	0.927	0.94	0.94	0.933	0.941	0.921
AACC5_2	0.848	0.792	0.789	0.943	0.923	0.935	0.966	0.967	0.971	0.94	0.944	0.965	0.98	0.971	0.98	0.979	1	0.983	0.945	0.95	0.951	0.946	0.95	0.954	0.938	0.952	0.932
AACC5_3	0.852	0.797	0.792	0.936	0.922	0.93	0.966	0.967	0.966	0.929	0.938	0.96	0.978	0.969	0.98	0.981	0.983	1	0.939	0.949	0.948	0.938	0.944	0.944	0.939	0.94	0.917
AACC6_1	0.818	0.785	0.777	0.923	0.901	0.912	0.952	0.958	0.958	0.951	0.944	0.952	0.939	0.936	0.938	0.937	0.945	0.939	1	0.985	0.985	0.947	0.959	0.965	0.924	0.931	0.918
AACC6_2	0.825	0.788	0.782	0.927	0.911	0.921	0.96	0.965	0.964	0.94	0.94	0.952	0.943	0.94	0.947	0.943	0.95	0.949	0.985	1	0.988	0.949	0.958	0.963	0.93	0.933	0.914
AACC6_3	0.825	0.788	0.783	0.927	0.91	0.92	0.958	0.964	0.963	0.942	0.943	0.952	0.945	0.941	0.947	0.945	0.951	0.948	0.985	0.988	1	0.949	0.959	0.963	0.929	0.935	0.916
AACC7_1	0.843	0.81	0.802	0.956	0.939	0.949	0.946	0.96	0.959	0.936	0.934	0.953	0.94	0.933	0.937	0.927	0.946	0.938	0.947	0.949	0.949	1	0.981	0.975	0.951	0.949	0.928
AACC7_2	0.832	0.801	0.793	0.939	0.916	0.928	0.955	0.965	0.963	0.955	0.955	0.964	0.944	0.94	0.942	0.94	0.95	0.944	0.959	0.958	0.959	0.981	1	0.984	0.946	0.952	0.932
AACC7_3	0.828	0.792	0.786	0.936	0.912	0.924	0.959	0.967	0.968	0.957	0.954	0.964	0.945	0.944	0.946	0.94	0.954	0.944	0.965	0.963	0.963	0.975	0.984	1	0.939	0.957	0.942
AACC8_1	0.85	0.82	0.813	0.936	0.943	0.949	0.94	0.946	0.943	0.909	0.912	0.932	0.934	0.927	0.935	0.933	0.938	0.939	0.924	0.93	0.929	0.951	0.946	0.939	1	0.949	0.922
AACC8_2	0.828	0.782	0.781	0.94	0.915	0.926	0.945	0.949	0.95	0.917	0.921	0.934	0.943	0.94	0.936	0.941	0.952	0.94	0.931	0.933	0.935	0.949	0.952	0.957	0.949	1	0.974
AACC8_3	0.81	0.767	0.767	0.924	0.89	0.9	0.919	0.926	0.928	0.904	0.903	0.915	0.924	0.924	0.912	0.921	0.932	0.917	0.918	0.914	0.916	0.928	0.932	0.942	0.922	0.974	1
