# Supplementary material for: Analysis of Transcriptional Changes in Different Brassica napus Synthetic Allopolyploids
Source: Genes (Basel). 2021 Jan 11;12(1):82. doi: 10.3390/genes12010082 (PMC7827416; doi:10.3390/genes12010082)
Supplement: Supplementary file 1 [file genes-12-00082-s001.zip › Additional file 5.xlsx]

## Sheet: Sheet1
Additional file 5: Data of field traits.
	Flower time	Stalk diameter	Plant height	Fourth leaf length	Fourth leaf width	Petiole long	Flower size	Bud size	Leaf wings	Leaf color	Leaf shrinkage
AACC1	10	7	5	5	7	3	9	7	3	4	2
AACC2	5	6	8	8	8	7	5	7	1	3	2
AACC3	4	4	6	3	4	9	6	6	1	1	2
AACC4	5	5	8	6	3	3	4	5	1	1	2
AACC5	5	6	6	6	5	5	3	3	1	3	2
AACC6	5	3	2	5	3	7	5	2	1	4	1
AACC7	5	5	4	3	6	5	5	6	2	3	2
AACC8	5	9	4	8	8	6	9	9	1	2	2

## Sheet: Sheet2
	Leaf color	Stalk diameter
AACC-1	4	7
AACC-2	3	6
AACC-3	1	4
AACC-4	1	5
AACC-5	3	6
AACC-6	4	3
AACC-7	3	5
AACC-8	2	9
