# Supplementary material for: Analysis of Transcriptional Changes in Different Brassica napus Synthetic Allopolyploids
Source: Genes (Basel). 2021 Jan 11;12(1):82. doi: 10.3390/genes12010082 (PMC7827416; doi:10.3390/genes12010082)
Supplement: Supplementary file 1 [file genes-12-00082-s001.zip › Additional file 6.xlsx]

## Sheet: Sheet1
	Expression in parent	Expression in progeny	AACC_1 (%)	AACC_2 (%)	AACC_3 (%)	AACC_4 (%)	AACC_5 (%)	AACC_6 (%)	AACC_7 (%)	AACC_8 (%)
Parental condition	A=C	A=C	15,450 (59.7)	15,545 (60.1)	16,264 (62.8)	15,710 (60.7)	16,095 (62.2)	14,764 (57.0)	16,046 (62.0)	16,977 (65.6)
Parental condition	A>C	A>C	1,282 (5.0)	1,398 (5.4)	1,174 (4.5)	1,275 (4.9)	1,230 (4.8)	1,552 (6.0)	1,243 (4.8)	886 (3.4)
Parental condition	C>A	C>A	1,712 (6.6)	1,772 (6.8)	1,584 (6.1)	1,655 (6.4)	1,654 (6.4)	1,867 (7.2)	1,571 (6.1)	1,127 (4.4)
No bias in hybrid	A>C	A=C	2,366 (9.1)	2,232 (8.6)	2,501 (9.7)	2,359 (9.1)	2,442 (9.4)	2,006 (7.8)	2,422 (9.4)	2,835 (11.0)
No bias in hybrid	C>A	C=A	2,574 (9.9)	2,521 (9.7)	2,745 (10.6)	2,652 (10.2)	2,667 (10.3)	2,392 (9.2)	2,736 (10.6)	3,203 (12.4)
Novel bias in hybrid	A=C	A>C	1,166 (4.5)	1,071 (4.1)	642 (2.5)	942 (3.6)	780 (3.0)	1,513 (5.8)	829 (3.2)	387 (1.5)
Novel bias in hybrid	A=C	A<C	1,144 (4.4)	1,144 (4.4)	854 (3.3)	1,108 (4.3)	885 (3.4)	1,483 (5.7)	885 (3.4)	396 (1.5)
Novel bias in hybrid	A>C	A<C	94 (0.4)	112 (0.4)	67 (0.3)	108 (0.4)	70 (0.3)	184 (0.7)	77 (0.3)	21 (0.1)
Novel bias in hybrid	A<C	A>C	95 (0.4)	88 (0.3)	52 (0.2)	74 (0.3)	60 (0.2)	122 (0.5)	74 (0.3)	51 (0.2)
Overall A-bias in hybrid			2,543 (9.8)	2,557 (9.9)	1,868 (7.2)	2,291 (8.9)	2,070 (8.0)	3,187 (12.3)	2,146 (8.3)	1,324 (5.1)
Overall C-bias in hybrid			2,950 (11.4)	3,028 (11.7)	2,505 (9.7)	2,871 (11.1)	2,609 (10.1)	3,534 (13.7)	2,533 (9.8)	1,544 (6.0)
